# Supplementary material for: Relationship between hypertension during dialysis and body composition in non-overweight/overweight obese patients
Source: PLoS One. 2026 Apr 21;21(4):e0333566. doi: 10.1371/journal.pone.0333566 (PMC13098967; doi:10.1371/journal.pone.0333566)
Supplement: S1 File — (CSV) [file pone.0333566.s001.csv]

Gender	HEIGHT	WEIGHT	Non-Overweight/Overweight Obese	BMI	SBP	DBP	HBP	TBWTotalBodyWater	Protein	Mineral	SLM	BMC	BMR	FAT	SMM
1	165	62.3	0	22.88337925	124	74	0	36.6	9.6	3.8	46.8	3.18	1449	19.2	32.6
1	160	52	0	20.3125	121	87	0	36.9	9.7	3.3	47.1	2.78	1449	12.9	22.9
1	163	61.5	0	23.1472769	122	77	0	38.6	10.1	4.03	49.2	3.47	1509	47.9	26.6
1	160	50.8	0	19.84375	110	72	0	30.5	8	3.3	38.9	2.86	1274	28.3	24.2
1	162	56.2	0	21.41441853	138	76	0	34.6	8.8	3.87	44	3.3	1392	3.5	20.2
1	160	46.2	0	18.046875	120	82	0	30.7	8.2	3.31	39.4	2.78	1281	12.1	28.1
1	170	60.2	0	20.83044983	124	70	0	31.9	8.4	3.12	40.8	2.6	1307	7.8	20.3
1	170	61.6	0	21.31487889	134	68	0	35.9	9.4	3.69	46	3.04	1428	8.8	26.2
1	156	39	0	16.02564103	131	64	0	24.3	6.2	2.6	30.9	2.19	1085	10.8	15.9
1	170	66.2	0	22.90657439	161	90	1	36.5	9.6	3.7	46.7	3.14	1446	19.1	16.9
1	160	60.8	0	23.75	165	72	1	32.6	8.8	3.13	41.9	2.6	1331	1.5	26.2
1	168	65	0	23.03004535	152	108	1	35.8	9.4	2.98	45.7	2.45	1411	6.2	23.2
1	170	54.5	0	18.85813149	165	66	1	32.6	8.4	3.43	41.5	2.92	1328	20.6	21.1
1	160	55	0	21.484375	160	81	1	33.8	8.7	3.65	43.1	3.09	1367	4.6	30.4
1	171	58	0	19.83516296	172	100	1	39.7	10.8	4.15	51.1	3.47	1549	17.5	23
1	162	59.5	0	22.6718488	142	72	1	32	8.3	3.12	40.8	2.58	1307	2.3	23.4
1	163	45.6	0	17.16285897	160	85	1	32.4	8.5	3.54	41.4	3.02	1330	12.9	27
1	158	57.5	0	23.03316776	190	95	1	31.7	8.1	3.31	40.2	2.86	1301	23.8	26
1	168	50.3	0	17.82171202	142	72	1	27.7	7.1	2.65	35.2	2.17	1178	18.2	24.3
1	165	57.2	0	21.01010101	148	65	1	36.2	9.3	3.39	46.1	2.79	1427	12.1	23
1	165	61.8	0	22.69972452	170	90	1	41.6	10.6	3.87	52.9	3.22	1582	16.5	33.9
1	155	48.9	0	20.35379813	150	85	1	25.8	6.6	2.92	32.8	2.52	1133	18.6	34.5
1	172	68.7	0	23.2220119	166	68	1	38.5	10	3.63	49.1	3.02	1495	28.9	26.7
1	170	44.2	0	15.29411765	188	72	1	33.8	8.6	3.25	43	2.73	1358	27.2	21.9
1	170	63	0	21.79930796	177	69	1	41.2	10	4.16	51.9	3.45	1566	1.6	28.9
1	150	45.5	0	20.22222222	157	103	1	30.6	7.9	3.2	39	2.71	1271	20.3	23.1
1	165	65.3	0	23.98530762	152	69	1	38	9.9	4.03	48.6	3.33	1491	13.1	22.2
1	170	57	0	19.72318339	180	101	1	42.3	10.5	4.39	53.5	3.74	1606	12.9	25.9
1	156	44.8	0	18.40894149	143	72	1	23.5	6	2.39	29.9	2.05	1059	19.8	24
1	175	72	0	23.51020408	153	93	1	46.9	12.1	4.56	59.8	3.76	1743	11.9	22.5
1	165	62.7	0	23.03030303	165	78	1	35.9	9.6	3.79	46.1	3.17	1435	25	26.2
1	165	60	0	22.03856749	171	80	1	33.6	8.6	3.45	42.7	2.92	1355	26.7	19
1	173	59	0	19.71332153	145	75	1	36.5	10.3	3.81	47.4	3.23	1464	4.8	20.1
1	160	53.3	0	20.8203125	152	78	1	29.6	7.7	2.79	37.8	2.34	1236	12.6	26.1
1	160	48.4	0	18.90625	172	105	1	31.8	8.4	3.42	40.7	2.87	1311	13.2	41.1
1	170	51.6	0	17.85467128	182	92	1	37.9	10	4.03	48.5	3.43	1491	19.1	39.5
1	160	60	0	23.4375	143	63	1	37.5	10.1	3.82	48.1	3.28	1481	6.5	34.4
1	175	57.6	0	18.80816327	190	77	1	32.3	8.3	3.03	41.1	2.47	1312	17.6	22.3
1	168	50.4	0	17.85714286	142	72	1	33	8.4	3.14	41.9	2.57	1332	13.5	23.1
1	162	54.3	0	20.69044353	180	104	1	31.2	8.8	4.43	40.6	3.82	1328	6.5	33.5
1	169	62.1	0	21.74293617	150	89	1	36.7	9.4	3.9	46.7	3.34	1450	15.9	32.1
1	170	68.2	0	23.59861592	162	60	1	38.7	10.1	3.93	49.3	3.36	1508	11.6	27.3
1	164	62.8	0	23.34919691	154	85	1	33.8	8.6	3.35	42.9	2.75	1357	12.7	26.7
1	165	57.3	0	21.04683196	148	58	1	34.8	9	3.47	44.4	2.88	1392	11.4	17.8
1	160	51.3	0	20.0390625	144	76	1	31.3	8.1	2.8	39.9	2.29	1282	11.4	21.5
1	165	53.9	0	19.7979798	185	78	1	34.8	8.6	3.57	44	3.01	1385	7.8	16.9
1	170	58	0	20.06920415	151	96	1	40	10.2	4.15	50.9	3.48	1545	9.9	27
1	158	53.9	0	21.59109117	146	88	1	33.4	8.8	3.45	42.8	2.89	1358	16.8	19.5
1	165	63.1	0	23.17722681	142	75	1	34.8	9.4	3.58	44.9	2.93	1402	25.2	17
1	173	69.8	0	23.32186174	150	85	1	43.2	11.4	4.51	55.3	3.78	1646	18.9	23.7
1	170	57.3	0	19.82698962	152	67	1	33.3	9.4	3.35	43.2	2.8	1363	23.2	24.2
1	175	64.5	0	21.06122449	188	108	1	40.8	10.2	4.06	51.7	3.43	1561	15.1	17
1	169	65.7	0	23.00339624	170	76	1	52.7	14.2	6.07	67.8	5.18	1947	11.9	24.4
1	165	46.7	0	17.1533517	170	98	1	35	9.2	3.16	44.7	2.66	1395	8.2	26.6
1	175	68.3	0	22.30204082	185	78	1	47.6	12	4.67	60.4	3.88	1759	16	19.5
1	170	53	0	18.33910035	145	75	1	39.7	10.2	3.94	50.5	3.31	1532	11.2	24.5
1	161	62.2	0	23.99598781	166	87	1	40.2	10.4	4.57	51.2	3.97	1563	4.5	18
1	170	47	0	16.26297578	142	93	1	32.6	8.7	3.33	41.9	2.74	1332	29.4	27.6
1	165	62.8	0	23.06703398	175	103	1	37.1	9.5	3.91	47.2	3.26	1460	7.3	23.7
1	170	60	0	20.76124567	177	96	1	43.5	11.8	4.32	56	3.61	1657	18	19.1
1	165	59.4	0	21.81818182	142	72	1	36.7	9.5	3.59	46.8	3	1446	35.7	16.5
1	170	50.5	0	17.47404844	173	75	1	36.3	9.3	3.7	46.2	3.12	1435	19.1	19.1
1	158	54.8	0	21.95161032	175	88	1	31.9	8.3	3.42	40.7	2.9	1312	1.8	29.7
1	164	62.6	0	23.27483641	182	94	1	36.8	9.7	4.01	47.2	3.33	1460	30.5	23
1	168	51	0	18.06972789	145	93	1	37.8	10	3.92	48.4	3.3	1487	14.9	26.9
1	165	58.1	0	21.34067952	188	124	1	36.6	9.5	3.5	46.7	2.93	1442	7.5	23.2
1	176	60.8	0	19.62809917	154	85	1	41	12.1	6.62	53.9	5.84	1659	19.4	31.4
1	172	60.3	0	20.38263926	169	80	1	31	7.8	2.9	39.3	2.38	1271	13.1	26.1
1	170	63.6	0	22.00692042	157	85	1	37.5	9.9	3.92	48	3.31	1478	20.7	21.6
1	172	62	0	20.9572742	143	85	1	37.8	10	4.23	48.4	3.6	1494	6.9	24
1	170	68.4	0	23.66782007	152	95	1	49.2	12.9	5.81	62.9	5.04	1837	20.4	35.5
1	155	44.7	0	18.60561915	165	82	1	25.6	6.4	3.02	32.3	2.65	1126	18.1	30.3
1	165	56.5	0	20.75298439	161	82	1	32.7	8.5	3.23	41.7	2.72	1330	6.3	22
1	150	52.4	0	23.28888889	188	103	1	34.5	8.9	3.47	44.1	2.82	1382	3.7	24.9
1	171	66.5	0	22.74204029	171	103	1	41.5	10.9	4.28	53.2	3.53	1594	23.4	22
1	170	65.6	0	22.69896194	157	100	1	42.3	11.1	4.09	54.1	3.38	1612	31.1	18.9
1	165	58	0	21.30394858	164	80	1	33	8.5	3.54	42.1	2.91	1341	5.2	28.6
1	162	57.6	0	21.9478738	159	69	1	32.2	8.2	3.22	40.9	2.66	1311	10.2	22.4
1	170	55	0	19.03114187	152	77	1	34.8	9.1	3.57	44.5	2.95	1395	11.6	20.6
1	155	40	0	16.64932362	166	95	1	29.9	7.4	3.19	37.7	2.77	1246	14.9	27
1	168	56.6	0	20.05385488	146	80	1	39.1	10.6	4.15	50.4	3.5	1534	14.7	36.7
1	165	52.2	0	19.17355372	192	91	1	35.1	10.3	4.71	46	4.09	1452	16.5	17.2
1	165	49.6	0	18.21854913	175	95	1	33.7	8.5	3.25	42.7	2.72	1350	21.7	30.4
1	160	52.2	0	20.390625	159	81	1	36.1	9.5	3.69	46.1	3.15	1435	5.5	25
1	165	58	0	21.30394858	190	101	1	35.4	9.1	3.57	45.1	3	1409	6.3	29.2
1	169	60	0	21.0076678	152	89	1	41.7	10.6	4.58	52.9	3.97	1600	12.8	31.7
1	165	62.8	0	23.06703398	144	74	1	38.9	10.4	3.84	49.9	3.24	1517	25.7	27.4
1	170	68.8	0	23.80622837	161	71	1	44.6	11.8	4.53	57.1	3.8	1685	6.8	22.6
1	162	71	1	27.05380277	138	66	0	43.4	10.8	4.71	55	3.92	1641	21.1	22.3
1	156	82	1	33.69493754	138	72	0	49.7	12.8	4	63.3	3.22	1807	4.5	22.7
1	165	65.5	1	24.05876951	135	76	0	38.5	10	4.13	49.1	3.48	1505	15.5	22.8
1	170	70.3	1	24.32525952	102	66	0	42.4	11.3	4.5	54.4	3.84	1628	22.8	29.3
1	165	83	1	30.48668503	135	75	0	42.8	11	4.3	54.5	3.61	1624	13.1	21.9
1	163	70	1	26.34649403	136	85	0	33.7	8.8	3.04	43	2.54	1353	27.4	29.7
1	165	65.5	1	24.05876951	160	111	1	41.8	11.2	4.28	53.7	3.62	1607	3.3	22.9
1	170	70.3	1	24.32525952	185	108	1	46.2	12	4.65	58.9	3.91	1726	14.3	36.8
1	177	89.7	1	28.63161927	142	72	1	47.6	12.8	6	61.2	5.18	1805	19.7	17.7
1	155	60	1	24.97398543	171	99	1	33.9	8.8	3.25	43.3	2.71	1363	5.3	21.9
1	160	62.4	1	24.375	159	91	1	40.1	10.6	4.16	51.3	3.56	1557	5.4	27.1
1	162	65	1	24.76756592	148	94	1	36.8	10.1	4.12	47.5	3.53	1472	27.4	19.1
1	155	65	1	27.05515088	173	89	1	35	9.2	3.77	44.8	3.19	1406	11.3	15.2
1	165	69	1	25.34435262	148	87	1	36.1	9.2	3.69	45.9	3.1	1429	16.3	20
1	160	62.2	1	24.296875	192	85	1	34.2	8.6	3.56	43.4	2.96	1372	25.2	29
1	162	75.2	1	28.65416857	173	111	1	42.6	11.5	4.5	54.8	3.8	1636	8.4	18
1	172	79	1	26.70362358	182	88	1	46.5	12.1	4.66	59.4	3.9	1736	12.1	25.3
1	170	74.5	1	25.77854671	146	71	1	42.1	11.1	4.19	53.9	3.5	1610	18.9	23.3
1	165	77	1	28.28282828	143	89	1	40.3	10.3	4.05	51.2	3.37	1550	13.8	28.9
1	160	65.4	1	25.546875	162	78	1	32.7	8.3	3.44	41.5	2.89	1329	18.4	23.9
1	167	70.5	1	25.27878375	148	85	1	46	12	4.85	58.7	4.11	1726	2.1	19.4
1	168	73.5	1	26.04166667	155	60	1	41.3	11	4.48	53	3.77	1597	25.7	35.8
1	174	79	1	26.0932752	147	85	1	43.2	11.1	4	54.9	3.37	1630	4.3	34.5
1	174	75.2	1	24.83815563	145	78	1	44.3	11.7	4.52	56.7	3.84	1677	26.2	24.8
1	175	86.2	1	28.14693878	152	81	1	46.3	12.4	4.66	59.5	3.92	1740	11.9	28.2
1	165	74.2	1	27.2543618	177	81	1	40	10.7	4.26	51.4	3.58	1558	3.2	37
1	165	68.7	1	25.23415978	179	114	1	40.6	10.6	3.96	51.9	3.34	1563	16	26.5
1	168	90.3	1	31.99404762	158	79	1	56.3	13.7	6.51	70.9	5.57	2022	18.1	20.1
1	172	86	1	29.06976744	173	75	1	47	12.3	4.56	60.1	3.81	1750	31.4	36.9
1	175	96	1	31.34693878	173	83	1	46.8	12.4	4.87	60.1	4.02	1754	20.3	14.3
1	170	87.7	1	30.34602076	170	69	1	48.6	12.5	5.2	62	4.32	1801	13.3	19.4
1	163	73.8	1	27.77673228	178	78	1	44	11.3	4.41	56	3.7	1659	20.4	25.9
1	170	97	1	33.56401384	166	98	1	44.8	12	4.84	57.5	4.07	1700	16.5	17.9
1	185	94.8	1	27.6990504	145	90	1	49.6	13	5.52	63.4	4.72	1841	24.6	20.5
1	173	89	1	29.73704434	156	75	1	46.6	12.3	4.77	59.7	3.98	1745	15.2	28.3
1	175	84.9	1	27.72244898	142	72	1	49.8	13.4	5.33	63.9	4.55	1850	16.8	25.2
1	160	77.9	1	30.4296875	148	87	1	41.3	10.7	4.17	52.7	3.47	1583	14.9	21.2
1	160	65	1	25.390625	166	105	1	35.4	9.5	3.68	45.5	3.1	1419	40.9	34
1	175	128.3	1	41.89387755	183	87	1	57.9	15	5.74	73.8	4.84	2068	16	23.6
1	174	93.7	1	30.94860616	158	100	1	48	12.9	4.99	61.7	4.17	1793	19.5	16.5
1	170	71.5	1	24.74048443	160	80	1	42.8	11.1	4.3	54.6	3.56	1627	4.3	30.1
1	165	77	1	28.28282828	178	77	1	38.5	9.8	3.62	48.9	2.98	1490	5.7	23.3
1	170	73.7	1	25.5017301	214	72	1	49.8	13.5	5.32	64.1	4.54	1852	28	18.7
1	170	73.2	1	25.32871972	165	71	1	39.9	10.4	4.25	51	3.54	1547	15.4	26.6
1	173	74.3	1	24.82542016	198	111	1	44.7	11.3	4.42	56.7	3.69	1674	18.4	32
2	156	55	0	22.60026298	109	74	0	29	7.4	3.58	36.9	3.12	1235	11.5	17.9
2	157	48.3	0	19.59511542	124	76	0	27.5	7	3.15	35	2.66	1184	14	23.1
2	155	44	0	18.31425598	118	53	0	28.2	7.3	2.86	36	2.38	1198	18.4	23.6
2	148	48.6	0	22.18772827	135	63	0	29.1	7.4	3.38	36.9	2.96	1232	4.2	19
2	155	48.1	0	20.02081165	103	59	0	24.6	6.3	2.61	31.3	2.19	1094	27.6	27.9
2	150	39.2	0	17.42222222	132	81	0	24.7	6.6	2.71	31.7	2.34	1105	9.1	29.9
2	147	48.6	0	22.4906289	124	70	0	20.9	5.5	2.04	26.7	1.7	983	18.5	24.7
2	155	51.2	0	21.31113424	108	82	0	30.5	8	3.2	38.9	2.77	1271	10.2	30.2
2	160	54	0	21.09375	125	80	0	29.9	8	3.09	38.4	2.63	1255	35.5	35.6
2	156	51.4	0	21.12097304	98	59	0	26.6	6.6	2.93	33.6	2.49	1150	12.8	26.8
2	156	58	0	23.8330046	127	80	0	29.7	7.7	3.28	38	2.74	1249	12.5	24
2	150	46.7	0	20.75555556	122	75	0	30.2	7.9	3.19	38.6	2.66	1262	12.2	31.5
2	155	47.5	0	19.7710718	124	84	0	28.5	7.5	2.87	36.4	2.48	1211	2	24.1
2	156	45.5	0	18.6965812	128	82	0	27.1	7	2.95	34.5	2.49	1169	12	18.2
2	155	48.3	0	20.10405827	133	85	0	29.4	7.5	2.98	37.4	2.5	1233	40.1	26.3
2	155	47.5	0	19.7710718	142	72	1	25.9	6.6	2.73	32.9	2.31	1131	12.3	17.9
2	156	43.8	0	17.99802761	146	99	1	22.5	6	2.67	28.9	2.26	1043	15.9	16.1
2	160	50.5	0	19.7265625	157	97	1	24.4	6.4	2.2	31.2	1.83	1084	18.9	26.9
2	158	57.2	0	22.91299471	188	104	1	31.5	8.2	3.21	40.3	2.64	1296	12.7	24.5
2	150	53.5	0	23.77777778	142	72	1	25.4	6.6	2.82	32.3	2.46	1122	12.4	17.2
2	155	43.6	0	18.14776275	161	90	1	25.3	6.3	2.81	32	2.4	1114	19.1	28
2	155	50	0	20.81165453	179	105	1	32.1	8.5	3.53	41.1	3	1323	9.2	28.4
2	155	53.1	0	22.10197711	172	86	1	27.9	7	2.95	35.3	2.45	1186	14.7	22.9
2	145	39.1	0	18.59690844	178	70	1	23.2	6.1	2.48	29.7	2.11	1057	12.7	16.2
2	155	45.5	0	18.93860562	148	89	1	27.4	6.9	3.04	34.7	2.56	1175	20.2	31.6
2	160	50.8	0	19.84375	144	74	1	25.4	6.6	2.71	32.4	2.33	1121	32.8	18.7
2	158	52	0	20.82999519	150	104	1	31	8.3	3.42	39.9	2.85	1292	16.8	24.6
2	162	45.5	0	17.33729614	182	102	1	25.8	6.7	2.93	32.9	2.46	1135	19.3	25
2	155	56.6	0	23.55879292	167	95	1	26.8	7.1	2.64	34.3	2.2	1158	3.8	23.4
2	155	46.3	0	19.27159209	169	79	1	26.3	6.7	2.73	33.3	2.39	1142	11.4	24.6
2	158	57	0	22.83287935	163	108	1	30.6	8.3	3.21	39.4	2.7	1278	13.9	18
2	150	40.3	0	17.91111111	172	105	1	22	5.7	2.56	28	2.29	1026	15	21.3
2	154	54.3	0	22.89593523	188	68	1	28.5	7.3	2.96	36.3	2.54	1208	10.5	24.8
2	155	42.2	0	17.56503642	156	75	1	25.2	6.7	2.71	32.3	2.29	1117	7.8	29.6
2	160	59.2	0	23.125	172	75	1	33.9	9.2	3.56	43.7	3.02	1379	30.5	31
2	155	54	0	22.47658689	136	90	1	31.5	8.3	3.32	40.3	2.8	1301	15.2	26.7
2	158	43	0	17.22480372	149	69	1	27.4	7.4	3.26	35.2	2.87	1194	14.8	26.4
2	155	41	0	17.06555671	140	61	1	27.1	6.9	2.95	34.5	2.51	1170	3.6	26.1
2	161	61.6	0	23.76451526	142	72	1	29.8	7.9	3.08	38.2	2.61	1250	27.6	37.1
2	161	62	0	23.91883029	166	84	1	35	9	3.47	44.5	2.99	1397	13.8	23.5
2	156	54.6	0	22.43589744	170	92	1	30.3	7.7	3.5	38.5	2.97	1265	9.8	20.9
2	160	47.9	0	18.7109375	142	72	1	25.2	6.2	2.6	31.9	2.13	1104	14.5	20.1
2	158	43.7	0	17.5052075	173	85	1	28	7.3	3.36	35.8	2.88	1205	7.4	25.6
2	160	49.4	0	19.296875	153	93	1	29.2	7.6	3.28	37.4	2.72	1235	1.3	20.2
2	158	45.6	0	18.26630348	155	108	1	30.3	8.9	5.14	39.7	4.61	1328	10.5	15.4
2	156	53	0	21.77843524	143	84	1	27	7.2	2.95	34.7	2.46	1174	10.7	19.2
2	155	43.6	0	18.14776275	168	97	1	24.5	6.5	2.6	31.4	2.21	1095	51.4	43.1
2	156	53.5	0	21.98389218	186	116	1	27.4	7.1	2.65	35	2.23	1174	13.5	25.6
2	160	60	0	23.4375	168	98	1	33	8.7	3.44	42.2	2.94	1344	14.6	18
2	162	55.3	0	21.07148301	155	95	1	31.8	8.3	3.52	40.6	3.03	1313	20.5	17.2
2	150	41.5	0	18.44444444	167	78	1	23.5	5.9	2.79	29.8	2.39	1065	15.5	30.8
2	160	46.8	0	18.28125	174	85	1	27.2	7.2	2.74	34.8	2.35	1172	22	23.5
2	149	52	0	23.42236836	155	80	1	30	8	3.8	38.5	3.25	1273	16.1	20.3
2	158	48.4	0	19.3879186	142	65	1	25.5	6.4	2.82	32.3	2.4	1120	8.5	16.4
2	158	47	0	18.82711104	154	89	1	28.5	7.3	3.07	36.3	2.58	1210	14.6	28.1
2	155	44.7	0	18.60561915	180	88	1	23.1	5.8	2.58	29.3	2.16	1050	9.7	24.7
2	160	54.3	0	21.2109375	151	82	1	32.4	8.6	3.33	41.5	2.76	1327	7.3	34.6
2	158	47.3	0	18.94728409	134	94	1	25.6	7.5	3.43	33.4	3.06	1159	18	23.8
2	150	49.3	0	21.91111111	148	94	1	22.6	6	2.57	29	2.19	1044	7.3	33.8
2	155	42.8	0	17.81477627	152	75	1	26.3	6.6	3.14	33.2	2.76	1148	7	28.2
2	150	39	0	17.33333333	163	88	1	23.8	6.2	2.69	30.4	2.34	1077	18.8	19.6
2	168	59.4	0	21.04591837	149	75	1	36.4	9.6	4	46.6	3.4	1451	1.5	25.6
2	155	52.5	0	21.85223725	160	86	1	26.8	7	3.05	34.3	2.58	1167	10.1	17.6
2	155	52	0	21.64412071	159	102	1	27.5	7.1	2.85	35	2.47	1181	21.5	35.2
2	153	52	0	22.2136785	160	83	1	27.6	7.4	2.85	35.5	2.34	1186	3.2	24.3
2	150	51.5	0	22.88888889	155	75	1	24.1	6.1	2.49	30.6	2.1	1077	19	24.3
2	154	40	0	16.86625063	143	74	1	22.7	5.7	2.57	28.9	2.14	1039	9.2	20
2	155	44.5	0	18.52237253	170	69	1	28.2	7	3.26	35.7	2.84	1202	11.8	23.1
2	158	57.4	0	22.99311008	174	92	1	33.9	8.8	3.86	43.3	3.31	1376	18.6	38.3
2	155	55.6	0	23.14255983	140	82	1	28.3	7.1	2.86	35.8	2.46	1198	15.3	19.3
2	160	49.5	0	19.3359375	159	92	1	31.8	8.2	3.32	40.5	2.78	1305	8.5	38.4
2	156	48.5	0	19.92932281	164	96	1	25.1	6.6	2.71	32.2	2.24	1113	11.1	33.4
2	153	46	0	19.65056175	162	72	1	27.2	7	2.75	34.7	2.28	1168	31.9	19.3
2	173	77	1	25.72755521	139	72	0	37.7	10.6	4.64	48.9	3.99	1512	25	24
2	149	58.2	1	26.21503536	109	68	0	27.2	7.1	3.05	34.8	2.58	1178	12.6	20.4
2	150	55.9	1	24.84444444	135	84	0	28	7.2	3.16	35.8	2.62	1199	7.7	31
2	155	59	1	24.55775234	119	69	0	24.5	6.3	2.71	31.2	2.29	1094	16.6	19.5
2	145	52.1	1	24.78002378	154	94	1	25.3	6.3	2.61	32	2.23	1109	10.9	31.7
2	155	60.4	1	25.14047867	166	77	1	30.2	7.6	3.09	38.3	2.59	1254	6.4	34
2	158	77.8	1	31.16487742	152	79	1	37.3	9.8	3.91	47.7	3.28	1472	18.4	28.4
2	158	65.7	1	26.31789777	159	80	1	33.4	8.5	3.34	42.3	2.89	1347	14.4	17.8
2	150	55.4	1	24.62222222	156	91	1	24.3	6.1	2.59	30.8	2.19	1084	22.5	17.3
2	150	69.4	1	30.84444444	142	83	1	32.6	8.7	3.33	41.8	2.81	1333	25.8	22.7
2	150	61.4	1	27.28888889	142	72	1	29.8	7.7	3.29	38	2.78	1251	15	21.1
2	160	65.8	1	25.703125	155	95	1	31.8	8.1	3.32	40.4	2.83	1304	1.6	28.1
2	175	82.1	1	26.80816327	142	90	1	48.4	11.9	5.29	61.1	4.46	1787	10.2	28.2
2	147	56.3	1	26.053959	165	85	1	24.7	6.4	2.61	31.5	2.16	1098	7.8	20.2
2	155	71.4	1	29.71904266	152	99	1	31.7	8.4	3.22	40.6	2.72	1305	14.6	15.3
2	150	61.6	1	27.37777778	142	72	1	26.8	7	2.74	34.2	2.31	1159	24.1	31.3
2	150	63	1	28	203	85	1	27.9	7.5	2.86	35.9	2.43	1197	16.5	33
2	170	74.7	1	25.84775087	165	72	1	35.8	9.5	3.89	45.9	3.26	1432	8.1	29.1
2	156	67	1	27.53122945	155	68	1	31.3	7.9	3.21	39.7	2.73	1286	8.5	26.5
2	155	68.1	1	28.34547347	142	85	1	26.2	6.9	2.63	33.5	2.22	1141	14.4	16.9
2	156	64.5	1	26.50394477	186	90	1	30.2	8.2	3.1	38.8	2.65	1267	13.8	32.3
2	155	58.5	1	24.3496358	159	69	1	32.8	8.9	3.44	42.2	2.94	1345	23.8	24.8
2	156	65.4	1	26.87376726	165	59	1	32.7	8.9	3.85	42.1	3.37	1353	11.1	32.1
2	160	76.1	1	29.7265625	160	77	1	30.1	7.5	3.09	38.2	2.55	1249	1.7	28.2
2	150	57.4	1	25.51111111	155	72	1	22.7	5.7	2.27	28.7	1.95	1034	19.4	16.2
2	160	72	1	28.125	142	72	1	36.5	9.4	3.8	46.5	3.18	1443	25.4	35.1
2	155	60.5	1	25.18210198	160	91	1	26.9	7	2.94	34.4	2.43	1164	13.6	27.8
2	161	97.5	1	37.61428957	169	69	1	35.9	9.4	3.69	45.9	3.13	1429	12.1	16.6
2	156	62.7	1	25.7642998	146	70	1	29.8	7.9	3.39	38.3	2.82	1257	8.3	22.1
2	148	66	1	30.13148283	150	91	1	26.3	7	2.53	33.7	2.14	1143	5.4	29.8
2	150	58.1	1	25.82222222	161	61	1	30.5	8	3.2	39	2.7	1271	13.7	29
2	163	96	1	36.13233468	187	95	1	36.9	9.5	3.7	47	3.06	1451	11.8	18.9
2	156	61.5	1	25.27120316	145	88	1	35.5	9.7	3.89	45.8	3.31	1430	22.1	21.3
2	158	62	1	24.8357635	168	75	1	34.6	8.5	3.76	43.7	3.17	1383	23.9	22.5
2	156	67.2	1	27.61341223	176	102	1	32.8	9	3.44	42.3	2.91	1346	17.4	21.5
2	158	75	1	30.0432623	146	95	1	36.9	9.9	3.8	47.4	3.23	1464	37.6	20.9
2	156	66.3	1	27.24358974	154	97	1	30.1	8.1	2.99	38.6	2.56	1260	13.2	30.2
2	160	63.5	1	24.8046875	163	73	1	39.6	9.6	4.44	49.8	3.78	1527	17.2	19.9
2	160	63	1	24.609375	140	71	1	32.5	8.6	3.43	41.6	2.92	1331	15	17.4
2	155	66.6	1	27.72112383	155	66	1	32	8.8	3.33	41.2	2.88	1323	13.4	15.8
2	145	61.7	1	29.34601665	151	63	1	25.8	6.9	2.62	33.1	2.21	1133	12.5	26.9
2	158	65.5	1	26.23778241	188	104	1	36.5	9.5	4.1	46.6	3.52	1452	5.6	36.3
